# Supplementary material for: Molecular insights versus morphological traits: rethinking identification of the closely related Angiostrongylus cantonensis and Angiostrongylus malaysiensis
Source: Parasit Vectors. 2024 Feb 8;17:56. doi: 10.1186/s13071-024-06140-9 (PMC10851580; doi:10.1186/s13071-024-06140-9)
Supplement: Supplementary file 2 — Additional file 2: Table S1 Morphological and molecular identification of Angiostrongylus spp. specimens [file 13071_2024_6140_MOESM2_ESM.xlsx]

## Sheet: Sheet 1
Additional file 2: Table S1 Morphological and molecular identification of Angiostrongylus spp. specimens
no.	Zoogeographical region	Sample number	Sample ID		Morphology identification	Sex	Morphology identification															Molecular identification
																						mtDNA marker	nuDNA marker		Ac/Am	Hybrid
							Body length (BL)	Body width (BW)	Esophagus length (EL)	Esophagus width (EW)	Spicule length (SL)	Bursal ray 1		△ MLvsPL 1	Bursal ray 2		△ MLvsPL 2	△ MLvsPL 1 and 2	Minute projection at posterior tip (MJC) Yes (1), No (0)	Anus opening from posterior end (AP)	Vulva opening from posterior end (VP)	Status	Status			Discordance
												ML ray length 1	PL ray length 1		ML ray length 2	PL ray length 2
1	Sino-Himalayan	42	CNX01M	Chiang Mai	Angiostrongylus malaysiensis	male	23891	202.8	313.96	53	1003.57	26.54	26.13	0.41	26.45	26	0.45	0.43				Am	Am
2			CNX04M	Chiang Mai	Angiostrongylus malaysiensis	male	15772	154	365.97	58.71	1147.57	32.02	30.1	1.92	32.96	29	3.96	2.94				Am	Am
3			CNX05M	Chiang Mai	Angiostrongylus malaysiensis	male	20600.1	207.5	321.6	61.05	1062.2	30.45	32.5	2.05	27.58	25.74	1.84	1.945				Am	Am
4			CNX06M	Chiang Mai	Angiostrongylus malaysiensis	male	20428.1	198	373.61	51.29	1098.13	27.58	25.74	1.92	18.45	17.51	0.94	1.43				Am	Am
5			NAN01M	Nan	Angiostrongylus malaysiensis	male	26423.2	296	350.9	63.59	1101.67	25.67	20.23	5.44	27.11	24.02	3.09	4.265				Am	Am
6			NAN03M	Nan	Angiostrongylus malaysiensis	male	25326.3	315.91	354.58	60.69	1291.53	30.75	26.96	3.79	29.8	28.3	1.5	2.645				Am	Am
7			NAN05M	Nan	Angiostrongylus malaysiensis	male	25233.2	358.1	347.6	58.58	1155	33.28	27.39	5.89	31.45	22.96	8.49	7.19				Am	Am
8			NAN08M	Nan	Angiostrongylus cantonensis	male	23004.9	330	355.25	61.16	1131	35.17	22.39	12.78	35.82	27.73	8.09	10.435				Am	Am
9			NAN12F	Nan	Angiostrongylus malaysiensis	female	27203.2	299.2	289.03	60.87									1	82.7	273.6	Am	Am
10			NAN13F	Nan	Angiostrongylus cantonensis	female	30939.6	464.8	369.89	82.1									0	53.65	269.8	Ac	Ac
11			NAN14F	Nan	Angiostrongylus cantonensis	female	29535.2	390.8	434.32	85.96									0	90.28	294.7	Am	Ac
12			NAN15F	Nan	Angiostrongylus cantonensis	female	30895.2	380.76	359.19	87.18									0	103.91	214.4	Am	Am
13			NAN16F	Nan	Angiostrongylus malaysiensis	female	34779	453.5	519	85.28									1	79.2	214.12	Am	Am
14			NAN17F	Nan	Angiostrongylus cantonensis	female	29704	399	357.5	56.1									0	69.95	228.2	Am	Am
15			NAN18F	Nan	Angiostrongylus malaysiensis	female	26516	366.24	456.4	84.4									1	87.1	267.3	Am	Am
16			NAN19F	Nan	Angiostrongylus malaysiensis	female	34171	332.1	351.22	51.6									1	79.99	208.63	Am	Am
17			NAN20F	Nan	Angiostrongylus malaysiensis	female	27240	369.6	373.54	90.62									1	91.23	305.7	Am	Am
18			NAN21F	Nan	Angiostrongylus cantonensis	female	31661.6	350.68	386.39	63.41									0	93.97	288.2	Am	Am
19			NAN22M	Nan	Angiostrongylus malaysiensis	male	24756	217	277.03	47.36	1187.09	21.46	22.15	0.69	29.3	22.65	6.65	3.67				Am	Ac/Am
20			NAN34M	Nan	Angiostrongylus malaysiensis	male	22670	208	367.81	57.51	1119.84	30.79	25.66	5.14	31.71	25.2	6.51	5.825				Am	Am
21			NAN37F	Nan	Angiostrongylus malaysiensis	female	35450	418.6	331.38	68.27									1	60.33	224.16	Am	Am
22			NAN42M	Nan	Angiostrongylus malaysiensis	male	14313.2	242	394.58	61.19	1155.77	42.06	36.97	5.09	31.29	24.45	6.84	5.965				Am	Am
23			NAN47F	Nan	Angiostrongylus malaysiensis	female	30115	355.4	349.09	48.33									1	149.24	235.99	Am	Am
24			NAN48F	Nan	Angiostrongylus cantonensis	female	23608.8	369.6	391.04	68.47									0	71.7	307.1	Am	Am
25			NAN49F	Nan	Angiostrongylus cantonensis	female	26379.2	317.28	391.64	82.39									0	84.71	224.4	Am	Am
26			NAN51M	Nan	Angiostrongylus malaysiensis	male	22608.8	281.7	195.17	28.64	818.43	30.12	26.61	3.51	29.39	27.03	2.36	2.935				Am	Am
27			NAN56M	Nan	Angiostrongylus malaysiensis	male	27068.1	250.8	355.91	59.06	1260.31	28.98	25.6	3.38	32.38	27.07	5.31	4.345				Am	Am
28			NAN58F	Nan	Angiostrongylus malaysiensis	female	30992	315	334.75	63.4									1	82.22	208.12	Am	Am
29			NAN63M	Nan	Angiostrongylus malaysiensis	male	18772.5	250.8	354.43	70.68	1060.65	30.85	24.53	6.32	32.98	23.09	9.89	8.105				Am	Am
29			PY02M	Payao	Angiostrongylus cantonensis	male	17784.4	250.16	478.2	63.2	1293.08	34.88	2.93	6.95	38.26	23.98	14.28	10.615				Ac	Ac
30			PY03M	Payao	Angiostrongylus cantonensis	male	12843.2	211.92	319.5	66.324	1214.45	35.31	22.03	13.28	35.81	22.42	13.39	13.335				Ac	Ac
31			PY04M	Payao	Angiostrongylus malaysiensis	male	18636.8	225.4	329.95	55.66	1062.49	30.78	28.11	2.67	29.44	22.33	7.11	4.89				Am	Am
32			PY05F	Payao	Angiostrongylus malaysiensis	female	14640.4	264	264.31	65									1	79.82	403.18	Ac	Ac
33			PY06F	Payao	Angiostrongylus malaysiensis	female	17191.2	239.4	450.9	70.66									1	67.52	373.01	Ac	Ac
34			PY07F	Payao	Angiostrongylus malaysiensis	female	26261.6	373.36	335.52	66.96									1	80.99	223.02	Am	Am
35			PY08F	Payao	Angiostrongylus malaysiensis	female	34078.4	492	448.44	105.99									1	98.57	471.79	Ac	Ac
36			PY09F	Payao	Angiostrongylus malaysiensis	female	23195.6	264	369.24	83.04									1	68.21	233.28	Am	Am
37			PY10F	Payao	Angiostrongylus malaysiensis	female	42739.2	493.2	403.81	83.15									1	85.09	357.05	Am	Ac
38			PY11F	Payao	Angiostrongylus malaysiensis	female	39003.2	462.8	482.69	78.5									1	83.12	387.55	Ac	Ac
39			PY12F	Payao	Angiostrongylus malaysiensis	female	37016.2	616	424.14	87.19									1	111.49	261.26	Ac	Ac
40			PY13F	Payao	Angiostrongylus malaysiensis	female	42596.8	573.2	307.62	93.94									1	80.61	259.12	Ac	Ac
41			PY14F	Payao	Angiostrongylus cantonensis	female	36520.4	550	384.92	71.76									0	85.15	206.5	Ac	Ac
42	Indo-Burmese	43	PCK01M	Prachuap Khiri Khan	Angiostrongylus malaysiensis	male	25704	242	343.31	57.5	1013.25	26.81	25.4	1.41	29.9	27.8	1.1	1.255				Am	Am
43			PCK02M	Prachuap Khiri Khan	Angiostrongylus malaysiensis	male	26840.8	289.4	358.84	70.23	1067.64	28.13	25.46	2.67	24.93	23.16	1.77	2.22				Am	Am
44			PCK03M	Prachuap Khiri Khan	Angiostrongylus malaysiensis	male	24269.8	264	352.15	68.91	1002.88	31.79	28.28	3.51	29.32	25.92	3.4	3.455				Am	Am
45			PCK04M	Prachuap Khiri Khan	Angiostrongylus malaysiensis	male	24374.3	220	337.39	62.72	1156.48	27.8	26.09	1.71	28.14	26.28	1.86	1.785				Am	Am
46			KCB05M	Kanchanaburi	Angiostrongylus cantonensis	male	30045.4	378.5	325.28	73.34	1358.47	38.51	25.22	13.29	33.41	18.27	15.14	14.215				Ac	Ac
47			KCB07M	Kanchanaburi	Angiostrongylus cantonensis	male	30390.1	404.5	353.38	66.62	1357.07	40.9	25.75	15.15	38.42	25.38	13.04	14.095				Ac	Ac
48			KCB08M	Kanchanaburi	Angiostrongylus cantonensis	male	31018	343.7	341.35	75.51	1114	38.06	23.63	14.43	42.15	26.74	15.41	14.92				Ac	Ac
49			KCB12M	Kanchanaburi	Angiostrongylus cantonensis	male	31769.7	384.8	360.45	69.93	975.41	41.48	23.87	17.61	36.32	26.27	10.1	13.855				Ac	Ac
50			KCB15M	Kanchanaburi	Angiostrongylus cantonensis	male	31822.3	347.9	351.42	60.82	1338.54	43.72	33.32	10.4	35.34	24.9	10.44	10.42				Ac	Ac
51			KCB16M	Kanchanaburi	Angiostrongylus cantonensis	male	32292.2	374	319.62	71.08	1297.87	38.69	31.18	7.51	44.8	32.67	12.13	9.82				Ac	Ac
52			KCB17M	Kanchanaburi	Angiostrongylus cantonensis	male	33397	466.7	360.98	74.33	1450.64	35.53	23.38	12.15	31.55	23.77	7.78	9.965				Ac	Ac
53			KCB23M	Kanchanaburi	Angiostrongylus malaysiensis	male	23803.6	238	335.4	57.92	1069.27	29.75	30.68	0.93	29.19	27.11	2.08	1.505				Am	Am
54			KCB28M	Kanchanaburi	Angiostrongylus cantonensis	male	31806.5	344.4	368.29	76.53	1255.8	31.98	24.85	7.13	31.98	24.85	21.53	14.33				Ac	Ac
55			RCR01F	Ratchaburi	Angiostrongylus malaysiensis	female	29726	594.4	321.2	63.92									1	58.42	203.96	Am	Am
56			RCR02F	Ratchaburi	Angiostrongylus malaysiensis	female	31105	409.2	361.34	89.86									1	75.4	225.02	Am	Am
57			RCR03F	Ratchaburi	Angiostrongylus malaysiensis	female	32870	572.4	322.64	77.84									1	75.5	199.66	Am	Am
58			RCR04F	Ratchaburi	Angiostrongylus malaysiensis	female	33386	427.2	319.38	63.56									1	75.14	207.34	Am	Am
59			RCR05F	Ratchaburi	Angiostrongylus cantonensis	female	35854	502.6	363.76	70.42									0	50.54	214.58	Am	Am
60			RCR06F	Ratchaburi	Angiostrongylus cantonensis	female	31670	440	349.36	65.02									0	70.16	159.2	Am	Am
61			RCR07F	Ratchaburi	Angiostrongylus malaysiensis	female	33488	442.7	343.3	83.36									1	57.56	198	Am	Ac/Am
62			RCR08F	Ratchaburi	Angiostrongylus malaysiensis	female	34002	374	330.1	88.44									1	55.46	282.3	Am	Ac/Am
63			RCR09F	Ratchaburi	Angiostrongylus malaysiensis	female	37492	484.5	351.14	59.76									1	46.62	208.02	Am	Ac/Am
64			RCR10F	Ratchaburi	Angiostrongylus malaysiensis	female	33910	482.6	321	59.66									1	63.22	238.94	Am	Ac
65			RCR11F	Ratchaburi	Angiostrongylus cantonensis	female	30856	521.5	265.98	58.28									0	77.12	360.22	Am	Ac/Am
66			RCR12F	Ratchaburi	Angiostrongylus malaysiensis	female	33253	482.5	335.7	70.48									1	71.44	220.44	Am	Ac/Am
67			RCR13F	Ratchaburi	Angiostrongylus cantonensis	female	32037	450	331.6	65.2									0	61.6	221.3	Am	Am
68			RCR14F	Ratchaburi	Angiostrongylus malaysiensis	female	35701	457.8	327.62	69.44									1	60	197.26	Am	Am
69			RCR15F	Ratchaburi	Angiostrongylus cantonensis	female	35393	343.7	314.02	76.46									0	57.58	189.56	Am	Am
70			RCR16F	Ratchaburi	Angiostrongylus malaysiensis	female	36260	453.5	353.76	81.4									1	70.02	231.94	Am	Am
71			RCR17F	Ratchaburi	Angiostrongylus malaysiensis	female	34790	457.8	329.16	72.06									1	70.3	214.18	Am	Ac
72			RCR18F	Ratchaburi	Angiostrongylus malaysiensis	female	32317	484.5	317.08	66.72									1	78.56	334.5	Am	Ac
73			RCR19F	Ratchaburi	Angiostrongylus malaysiensis	female	35836	498.8	340.44	67.28									1	66.52	209.8	Am	Am
74			RCR20F	Ratchaburi	Angiostrongylus cantonensis	female	37487	498.8	313.66	78.88									0	72.44	266.1	Am	Am
75			RCR21M	Ratchaburi	Angiostrongylus malaysiensis	male	24272	305.6	314.22	79.78	1346.7	29.28	28.72	0.56	29.64	26.58	3.06	1.81				Am	Am
76			RCR22M	Ratchaburi	Angiostrongylus malaysiensis	male	25935	315	307.66	54.66	1030.58	36.68	33.6	3.08	31.94	28.54	3.4	3.24				Am	Am
77			RCR23M	Ratchaburi	Angiostrongylus malaysiensis	male	25545	295.2	312	55.361	1043.02	25.86	25.34	0.22	32.18	29.74	2.44	1.33				Am	Am
78			RCR24M	Ratchaburi	Angiostrongylus malaysiensis	male	27010	343.7	357.02	69.38	1053.72	21.36	17.62	3.74	23.22	19.24	3.98	3.86				Am	Ac/Am
79			RCR25M	Ratchaburi	Angiostrongylus malaysiensis	male	31850	299.2	326	54.24	1035.06	29.96	27.78	2.18	30.74	27.52	3.22	2.7				Am	Am
80			RCR26M	Ratchaburi	Angiostrongylus malaysiensis	male	27165	354.7	326.5	58.46	1126.16	32.16	29.8	2.36	28.32	27.18	1.14	1.75				Am	Am
81			RCR27M	Ratchaburi	Angiostrongylus malaysiensis	male	27056	280	350.88	64.52	1027.78	27.02	21.06	5.96	28.92	28.7	0.22	3.09				Am	Am
82			RCR28M	Ratchaburi	Angiostrongylus malaysiensis	male	27009	330	326.22	62.54	1060.38	31.3	22.36	8.94	26.74	26.58	0.16	4.55				Am	Am
83			RCR29M	Ratchaburi	Angiostrongylus malaysiensis	male	26657	233.9	314.92	71.26	1096.08	27.02	24.24	2.78	26.3	22.3	4	3.39				Am	Am
84			RCR30M	Ratchaburi	Angiostrongylus malaysiensis	male	26451	275.7	324.46	61.69	1119.64	25.82	21.12	4.7	25.82	21.12	1.66	3.18				Am	Am
85	Indo-Chinese	57	NK06M	Nong Khai	Angiostrongylus malaysiensis	male	19860.2	196.8	303.18	39.49	1031.02	29.7	27.67	2.03	34.2	31.1	3.1	2.565				Am	Am
86			KK02M	Khon Kaen	Angiostrongylus malaysiensis	male	22618.5	256.6	396.12	62.58	1070.82	27.12	27.71	0.59	34.71	32.39	2.32	1.455				Am	Ac/Am
87			KK05M	Khon Kaen	Angiostrongylus malaysiensis	male	22530	281.7	379.71	63.85	1060.1	28.76	24.17	4.59	26.4	25.41	0.99	2.79				Am	Am
88			KK07M	Khon Kaen	Angiostrongylus malaysiensis	male	22177.5	272.1	267.72	51.92	1017.33	34.49	28.18	6.31	37.95	29.63	8.32	7.315				Am	Am
89			KK10F	Khon Kaen	Angiostrongylus malaysiensis	female	31516	448	283.62	54.07									1	72.97	183.26	Am	Am
90			KK12M	Khon Kaen	Angiostrongylus cantonensis	male	25585.7	246	367.58	82.49	1157.51	36.57	24.39	12.18	32.5	26.44	5.56	8.87				Am	Am
91			KK16M	Khon Kaen	Angiostrongylus cantonensis	male	22904.5	275.7	366.93	63.11	1034.65	40.22	27.88	12.34	33.84	27.46	6.38	9.36				Am	Am
92			KK17F	Khon Kaen	Angiostrongylus cantonensis	female	29470	422.6	267.75	54.78									0	106.91	298.95	Am	Ac/Am
93			KK22M	Khon Kaen	Angiostrongylus cantonensis	male	24545.1	305.6	354	70.9	1060.98	36.68	28.88	7.8	35.02	22.78	12.24	10.02				Am	Am
94			KK32M	Khon Kaen	Angiostrongylus malaysiensis	male	20937	275.7	345.55	46.38	1103.09	29.19	26.29	2.9	29.53	25.97	3.56	3.23				Am	Am
95			KK39M	Khon Kaen	Angiostrongylus malaysiensis	male	22234.3	295.2	444.59	71.28	1199.99	32.31	28.87	3.44	38.51	35.62	2.89	3.165				Am	Am
96			KK48M	Khon Kaen	Angiostrongylus cantonensis	male	19959.8	250.8	355.81	68.65	1110.44	34.25	23.06	11.19	30.32	25.31	5.01	8.1				Am	Am
97			KK66M	Khon Kaen	Angiostrongylus malaysiensis	male	20358	299.2	460.99	74.41	1162.33	30.17	25.94	4.23	32.54	26.85	5.69	4.96				Am	Am
98			CTR06M	Chanthaburi	Angiostrongylus malaysiensis	male	23712	286	313.9	66.93	926.95	33.6	29.87	3.73	32.92	29.92	3	3.365				Am	Am
99			CTR07M	Chanthaburi	Angiostrongylus malaysiensis	male	22863.9	264	325.21	55.17	1134.16	31.59	29.62	1.97	31.22	31.07	0.15	1.06				Am	Am
100			CTR08M	Chanthaburi	Angiostrongylus malaysiensis	male	24491.9	268.5	357.53	67.96	900.14	33.05	25.97	7.08	21.58	22.41	1.83	4.455				Am	Am
101			CTR09M	Chanthaburi	Angiostrongylus malaysiensis	male	22430.1	257.5	334.79	59.69	1066.3	23.7	24.84	1.14	27.2	25.19	2.01	1.575				Am	Am
102			CTR10M	Chanthaburi	Angiostrongylus malaysiensis	male	24465.5	311.1	342.63	63.4	1119.92	30.72	28.29	2.43	27.3	23.05	4.27	3.35				Am	Am
103			CTR11M	Chanthaburi	Angiostrongylus malaysiensis	male	24660.8	335.8	317	59.21	1069.09	30.52	26.75	3.77	29.66	26.48	3.18	3.475				Am	Am
104			CTR12M	Chanthaburi	Angiostrongylus malaysiensis	male	23110.5	242	314.61	78.89	1044.63	27.31	24.67	1.64	26.09	25.41	0.58	1.11				Am	Am
105			CTR13M	Chanthaburi	Angiostrongylus malaysiensis	male	24813.4	264	320.81	67.77	1340.18	29.78	27.64	2.14	29.89	30.26	0.37	1.255				Am	Am
106			CTR14M	Chanthaburi	Angiostrongylus malaysiensis	male	24992	264	342.63	64.8	1084.18	29.7	27.28	1.42	33.64	32.61	1.03	1.225				Am	Am
107			CTR16M	Chanthaburi	Angiostrongylus malaysiensis	male	22887.1	220	422.26	72.43	834.28	21	19.76	1.24	32.75	27.92	4.83	3.035				Am	Am
108			NKP01M	Nakhon Phanom	Angiostrongylus cantonensis	male	27434	379.8	347.13	95.43	1379.13	37.06	31.63	5.43	37.3	23.5	13.8	9.615				Ac	Ac
109			NKP02M	Nakhon Phanom	Angiostrongylus cantonensis	male	31713.2	378.5	345.33	77.54	1009.43	44.18	31.64	12.54	44.26	33.03	11.23	11.885				Ac	Ac
110			NKP04M	Nakhon Phanom	Angiostrongylus cantonensis	male	30852.7	418	354.99	101.98	1226.73	41.54	32.62	8.92	45.39	30.57	14.82	11.87				Ac	Ac
111			NKP06M	Nakhon Phanom	Angiostrongylus malaysiensis	male	33003.9	420.3	312.82	71.63	358.23	39.6	30.31	9.29	34.83	26.86	7.97	8.63				Ac	Ac
112			NKP08M	Nakhon Phanom	Angiostrongylus cantonensis	male	23969.6	440	340.1	90.87	1391.76	43.1	35.12	5.19	27.48	27.83	0.35	2.77				Ac	Ac
113			NKP10M	Nakhon Phanom	Angiostrongylus cantonensis	male	31271.3	418	356.23	80	1390.6	36.38	25.02	11.36	37.41	27.81	9.6	10.48				Ac	Ac
114			NKP11M	Nakhon Phanom	Angiostrongylus cantonensis	male	28184.7	396	313.93	88.51	1297.27	36.89	26.12	10.77	38.58	25.82	12.76	11.765				Ac	Ac
115			NKP12M	Nakhon Phanom	Angiostrongylus cantonensis	male	30486.6	355.4	357.66	113.25	1324.23	40.93	25.4	15.53	38.67	25.36	13.31	14.42				Ac	Ac
116			NKP13M	Nakhon Phanom	Angiostrongylus cantonensis	male	28357	330	343.2	70.27	1310.5	41.51	30.14	11.37	47.55	30.23	17.32	14.345				Ac	Ac
117			NKP16M	Nakhon Phanom	Angiostrongylus cantonensis	male	31719.9	433.3	334.88	87.07	1281.89	43.89	29.08	14.81	39.88	27.52	12.36	13.585				Ac	Ac
118			MHK01F	Mahasarakham	Angiostrongylus malaysiensis	female	42560	619.5	374.3	108.6									1	78.12	175.94	Ac	Ac
119			MHK02F	Mahasarakham	Angiostrongylus cantonensis	female	43409	592.4	343.54	64									0	53.32	256.62	Ac	Ac
120			MHK03F	Mahasarakham	Angiostrongylus cantonensis	female	41405	532.1	314.22	62.52									0	77.33	191.8	Ac	Ac
121			MHK04F	Mahasarakham	Angiostrongylus cantonensis	female	38248	580.8	333.88	72.7									0	61.36	204.08	Ac	Ac
123			MHK05M	Mahasarakham	Angiostrongylus malaysiensis	male	28333	436.7	302.42	68.4	1358.42	30.48	24.98	5.5	29.72	26.86	2.86	4.18				Ac	Ac
124			MHK06M	Mahasarakham	Angiostrongylus malaysiensis	male	28143	393.5	328.12	55.94	1327.98	28.74	22.28	5.96	31.12	27.72	3.4	4.68				Ac	Ac
125			MHK08M	Mahasarakham	Angiostrongylus malaysiensis	male	28315	296	277.64	70.53	1295.24	32.9	23.8	9.1	34.84	28.56	6.28	7.69				Ac	Ac
126			MHK10M	Mahasarakham	Angiostrongylus malaysiensis	male	26120	312.7	230.52	47.38	1331.34	31.44	21.62	9.82	32.22	26.44	5.78	7.8				Ac	Ac
127			MHK11M	Mahasarakham	Angiostrongylus malaysiensis	male	28730	343.7	315.84	64.22	1279.44	27.14	18.72	8.42	31.16	25.26	5.9	7.16				Ac	Ac
128			MHK12M	Mahasarakham	Angiostrongylus malaysiensis	male	29986	453.5	363.84	92.14	1247.78	31.38	29	2.38	33.8	27.28	6.52	4.45				Ac	Ac
129			MHK14M	Mahasarakham	Angiostrongylus malaysiensis	male	30774	433.9	265.24	73.6	1336.94	22.66	22.3	0.36	31.8	26.7	5.1	2.73				Ac	Ac
130			MHK16M	Mahasarakham	Angiostrongylus malaysiensis	male	28766	354.7	307.96	56.12	1408	36.08	28.92	7.17	34.38	30.2	4.18	5.675				Ac	Ac
131			MHK17M	Mahasarakham	Angiostrongylus malaysiensis	male	28644	374.6	359.6	95.6	1693.78	30.56	23.98	6.58	32.38	23.42	8.96	7.77				Ac	Ac
132			MHK19M	Mahasarakham	Angiostrongylus malaysiensis	male	29244	360.8	312.3	76.04	1302.24	28.32	21.92	6.4	28.06	22.34	5.72	6.06				Ac	Ac
133			MHK20M	Mahasarakham	Angiostrongylus cantonensis	male	29178	491.9	318.02	75.46	1342.2	45.14	34.06	11.08	31.04	24.42	6.62	8.85				Ac	Ac
134			MHK21M	Mahasarakham	Angiostrongylus malaysiensis	male	29660	375.9	322.6	71.72	1326.9	37.16	28.76	8.4	32.66	27.2	5.46	6.93				Ac	Ac
135			MHK22M	Mahasarakham	Angiostrongylus cantonensis	male	29219	358.1	309.54	68.4	1311.3	36.86	23.42	13.44	36.34	30.24	6.1	9.77				Ac	Ac
136			MHK23M	Mahasarakham	Angiostrongylus cantonensis	male	29237	453.5	339.04	72.58	1068	29.14	19.92	9.22	36.72	26.06	10.66	9.94				Ac	Ac
137			MHK24M	Mahasarakham	Angiostrongylus malaysiensis	male	28265	374	323.12	85.5	1232.58	34.24	28.14	6.1	31.46	26.08	5.38	5.74				Ac	Ac
138			MHK26M	Mahasarakham	Angiostrongylus malaysiensis	male	29600	405.7	336.6	63.46	1430.42	32.62	27.62	5	32.38	31.7	0.68	2.84				Ac	Ac
139			MHK27M	Mahasarakham	Angiostrongylus malaysiensis	male	30207	453	348.18	72.84	1283.06	33.8	27.48	6.32	32.08	28.5	3.58	4.95				Ac	Ac
140			MHK28M	Mahasarakham	Angiostrongylus malaysiensis	male	28293	401.5	334.54	86.38	1163.34	31.78	29.24	2.54	27.9	21.32	6.58	4.56				Ac	Ac
141			MHK29M	Mahasarakham	Angiostrongylus cantonensis	male	28859	420.3	346.54	73.18	1334.4	35.58	26.88	8.7	42.26	29.7	12.56	10.63				Ac	Ac
142			MHK30M	Mahasarakham	Angiostrongylus malaysiensis	male	29906	409.2	347.18	80.82	1327.78	26.06	22.08	3.98	29.56	26.54	3.02	3.5				Ac	Ac
143	Sundaic	82	PNG01F	Phang Nga	Angiostrongylus malaysiensis	female	37677	484	319.86	63.59									0	76.42	224.26	Am	Am
144			PNG02F	Phang Nga	Angiostrongylus malaysiensis	female	36411.9	487	304.53	62.21									0	78.96	306.45	Am	Am
145			PNG03F	Phang Nga	Angiostrongylus malaysiensis	female	38170	445.5	229.8	60.15									0	96.61	251.08	Am	Am
146			PNG04F	Phang Nga	Angiostrongylus malaysiensis	female	36560	335.1	297.52	71.67									0	73.11	303.04	Am	Am
147			PNG05F	Phang Nga	Angiostrongylus malaysiensis	female	17573	298	362.33	82.34									1	89.54	245.95	Am	Am
148			PNG06F	Phang Nga	Angiostrongylus malaysiensis	female	35717	451.4	330.91	52.98									0	84.78	219.24	Am	Am
149			PNG07F	Phang Nga	Angiostrongylus malaysiensis	female	35652	459.4	330.79	58.12									0	78.57	225.37	Am	Am
150			PNG08F	Phang Nga	Angiostrongylus malaysiensis	female	39706	404.5	311.74	50.2									0	82.95	240.82	Am	Am
151			PNG09F	Phang Nga	Angiostrongylus malaysiensis	female	33260	418	320.16	55.28									0	91.33	151.98	Am	Am
152			PNG10F	Phang Nga	Angiostrongylus malaysiensis	female	39257	502.2	320.78	52.61									0	89.27	229.84	Am	Am
153			PNG11M	Phang Nga	Angiostrongylus malaysiensis	male	23957.8	312.7	327.43	70.19	1052.14	23.91	25.1	1.19	25.57	24	1.57	1.38				Am	Am
154			PNG12F	Phang Nga	Angiostrongylus cantonensis	female	32851	417.4	297.49	57.55									0	88.9	244.29	Am	Am
155			PNG13F	Phang Nga	Angiostrongylus cantonensis	female	37680	462.5	346.46	64.25									0	83.85	228.31	Am	Am
156			PNG15F	Phang Nga	Angiostrongylus cantonensis	female	38720	498.8	350.71	78.46									0	115.49	235.38	Am	Am
157			NST03F	Nakhon Si Thammarat	Angiostrongylus malaysiensis	female	41535.2	507.6	309.63	62.59									1	92.06	294.65	Ac	Ac
158			NST07M	Nakhon Si Thammarat	Angiostrongylus cantonensis	male	27608.9	379.8	363.94	75.09	1539.17	37.92	27.59	10.33	42.17	30.07	12.1	11.215				Ac	Ac
159			NST08F	Nakhon Si Thammarat	Angiostrongylus cantonensis	female	45236	440	431.11	85.58									0	96.07	156.78	Ac	Ac
160			NST14F	Nakhon Si Thammarat	Angiostrongylus cantonensis	female	40216	440	482.68	105.8									0	77.54	253.94	Ac	Ac
161			NST15F	Nakhon Si Thammarat	Angiostrongylus malaysiensis	female	35236	372	360.66	82.79									1	69.17	280.94	Ac	Ac
162			NST18F	Nakhon Si Thammarat	Angiostrongylus malaysiensis	female	46906	762.7	329.77	71.86									1	62.58	209.15	Ac	Ac
163			NST22F	Nakhon Si Thammarat	Angiostrongylus malaysiensis	female	40500.2	402	409.93	79.32									1	68.59	245.5	Ac	Ac
164			NST24M	Nakhon Si Thammarat	Angiostrongylus cantonensis	male	20533.6	384.8	313.45	68.99	1345.2	43.3	24.71	18.59	44.15	26.12	18.03	18.31				Ac	Ac
165			NST25M	Nakhon Si Thammarat	Angiostrongylus malaysiensis	male	31543.3	391.7	306.16	68.33	1384.19	42.28	43.11	1.17	38.75	31.01	7.74	4.455				Ac	Ac
166			NST29M	Nakhon Si Thammarat	Angiostrongylus cantonensis	male	28842.6	278.3	322.81	57.06	1300.54	43.57	27.43	16.14	39.41	29.3	10.11	13.125				Ac	Ac
167			NST30M	Nakhon Si Thammarat	Angiostrongylus cantonensis	male	29450	451.4	304.2	90.48	1419.75	43.95	28.33	15.62	43.73	34.62	9.11	12.365				Ac	Ac
168			NST31M	Nakhon Si Thammarat	Angiostrongylus cantonensis	male	29946	384.2	333.08	84.15	1315.8	39.05	30.09	8.96	50.83	37.34	13.49	11.225				Ac	Ac
169			NST32M	Nakhon Si Thammarat	Angiostrongylus cantonensis	male	28382	358.1	324.68	68.78	1309.7	22.78	24.97	2.19	40.62	27.49	13.13	7.66				Ac	Ac
170			NST34F	Nakhon Si Thammarat	Angiostrongylus cantonensis	female	28120	384.2	339.88	73.23									0	73	254.6	Am	Am
171			NST35F	Nakhon Si Thammarat	Angiostrongylus cantonensis	female	26334	299.72	336.42	88.46									0	85.13	217	Am	Am
172			NST44F	Nakhon Si Thammarat	Angiostrongylus cantonensis	female	31446.2	393.5	328.82	73.75									0	98.97	260.47	Am	Am
173			NST45F	Nakhon Si Thammarat	Angiostrongylus malaysiensis	female	28223.6	250.16	337.84	72.43									1	92	279.18	Am	Ac/Am
174			NST48F	Nakhon Si Thammarat	Angiostrongylus malaysiensis	female	24550.7	292	296.66	64.58									1	89.28	279.23	Am	Ac/Am
175			NST55M	Nakhon Si Thammarat	Angiostrongylus cantonensis	male	32206	417.4	326.71	72.04	1075.26	44.35	32.42	11.93	42.91	32.52	10.39	11.16				Ac	Ac
176			NST58F	Nakhon Si Thammarat	Angiostrongylus malaysiensis	female	29564	362.4	326.44	78.47									1	84.69	266.26	Am	Am
177			NST62F	Nakhon Si Thammarat	Angiostrongylus cantonensis	female	41019	608.5	344.69	101.43									0	71.7	216.29	Ac	Ac
178			NST65F	Nakhon Si Thammarat	Angiostrongylus cantonensis	female	36588	440	327.54	79.59									0	87.36	253.58	Am	Am
179			NST66F	Nakhon Si Thammarat	Angiostrongylus malaysiensis	female	29812	314.84	319.3	69.41									1	80.54	249.23	Am	Ac/Am
180			NST67F	Nakhon Si Thammarat	Angiostrongylus malaysiensis	female	42929.2	448	312.99	87.06									1	75.15	273.34	Ac	Ac
181			NST68M	Nakhon Si Thammarat	Angiostrongylus cantonensis	male	31759	433.33	474.44	79.99	1409.95	43.63	30.3	13.6	49.46	31.3	18.16	15.88				Ac	Ac
182			NST73F	Nakhon Si Thammarat	Angiostrongylus cantonensis	female	36528.2	484	364.76	78.04									0	63.58	196.51	Ac	Ac
183			NST77F	Nakhon Si Thammarat	Angiostrongylus cantonensis	female	32865.9	466.2	360.42	60.53									0	70.36	226.04	Ac	Ac
184			NST78F	Nakhon Si Thammarat	Angiostrongylus cantonensis	female	38707.6	434.8	343.62	85.05									0	60.95	236.9	Ac	Ac
185			NST79F	Nakhon Si Thammarat	Angiostrongylus cantonensis	female	38135.6	410.8	357.62	72.62									0	74.15	241	Ac	Ac
186			NST80F	Nakhon Si Thammarat	Angiostrongylus malaysiensis	female	30246.4	374.2	359.65	78.33									1	90.18	234.52	Ac	Ac
187			NST81F	Nakhon Si Thammarat	Angiostrongylus cantonensis	female	36589.7	473.9	335.53	74.19									0	57.86	220.17	Ac	Ac
188			NST82F	Nakhon Si Thammarat	Angiostrongylus malaysiensis	female	29050.4	374.94	321.96	86.72									1	79.16	226.8	Ac	Ac
189			NST83F	Nakhon Si Thammarat	Angiostrongylus malaysiensis	female	24036	327.16	330.42	78.02									1	87.75	248.2	Am	Am
190			NST84F	Nakhon Si Thammarat	Angiostrongylus malaysiensis	female	35710.8	467.7	344.34	90.65									1	77.43	219.76	Ac	Ac
191			NST85F	Nakhon Si Thammarat	Angiostrongylus cantonensis	female	31164.8	401.6	352.28	79.45									0	68.07	246.91	Ac	Ac
192			NST89M	Nakhon Si Thammarat	Angiostrongylus cantonensis	male	26139	362.8	427.65	80.55	1186.76	42.55	29.85	12.7	39.39	29.97	9.42	11.06				Ac	Ac
193			NST91F	Nakhon Si Thammarat	Angiostrongylus malaysiensis	female	28624	366.4	329.18	79.45									1	81.24	238.55	Am	Am
194			NST93F	Nakhon Si Thammarat	Angiostrongylus cantonensis	female	32530	513.6	347.13	74.58									0	56.22	239.84	Ac	Ac
195			NST100F	Nakhon Si Thammarat	Angiostrongylus cantonensis	female	28982.8	387.6	366.29	92.65									0	72.78	226.41	Ac	Ac
196			NST101F	Nakhon Si Thammarat	Angiostrongylus cantonensis	female	29262	386	362	70.03									0	63.05	236.14	Ac	Ac
197			NST102F	Nakhon Si Thammarat	Angiostrongylus cantonensis	female	29116	349.36	332.5	73.74									0	80.1	206.61	Am	Ac/Am
198			NST103F	Nakhon Si Thammarat	Angiostrongylus malaysiensis	female	27744.4	264	347.98	80.89									1	85.21	269.01	Am	Am
199			NST104F	Nakhon Si Thammarat	Angiostrongylus cantonensis	female	32102.8	366.24	387	97.46									0	66.36	226.99	Ac	Ac
200			NST105F	Nakhon Si Thammarat	Angiostrongylus malaysiensis	female	32563.2	398.24	397.92	79									1	72.06	251.22	Ac	Ac
201			NST106F	Nakhon Si Thammarat	Angiostrongylus cantonensis	female	25820.8	313.36	385	74.28									0	74.53	279.51	Am	Am
202			NST107F	Nakhon Si Thammarat	Angiostrongylus malaysiensis	female	29145.2	341.72	317.08	74.37									1	76.66	227.91	Am	Am
203			RN01M	Ranong	Angiostrongylus malaysiensis	male	20456.7	324.8	314.41	70.78	1090.79	29.99	25.64	4.35	30.56	27.89	2.67	3.51				Am	Am
204			RN02M	Ranong	Angiostrongylus malaysiensis	male	22834	286	349.2	75.36	1062.15	29.13	27.67	1.46	29.08	26.33	2.75	2.105				Am	Am
205			RN03M	Ranong	Angiostrongylus malaysiensis	male	22906.1	275.7	324.39	78.98	1091.63	29.34	25.37	3.97	34.05	27.81	6.25	5.11				Am	Ac/Am
206			RN05M	Ranong	Angiostrongylus malaysiensis	male	23074	327.1	308.11	69.93	517.85	21.73	23.57	1.84	29.42	26.17	3.25	2.545				Am	Am
207			RN06M	Ranong	Angiostrongylus malaysiensis	male	20911	296	294.65	70.78	1029.66	27.52	27.34	0.18	30.27	25.47	4.8	2.49				Am	Ac/Am
208			RN07M	Ranong	Angiostrongylus malaysiensis	male	21413	233.9	282.58	68.23	1078.76	33.1	29.64	3.46	24.67	23.65	1.02	2.24				Am	Ac/Am
209			RN08M	Ranong	Angiostrongylus malaysiensis	male	22274	250.8	300.08	79.37	1087.62	31.91	26.13	5.78	41.46	33.8	7.66	6.72				Am	Am
210			RN10M	Ranong	Angiostrongylus malaysiensis	male	22509.5	238	331.82	75.46	1062.67	30.73	25.54	5.19	27.48	27.83	0.35	2.77				Am	Am
211			RN11M	Ranong	Angiostrongylus cantonensis	male	20148	220	287.64	74.53	1147.35	38.54	28.59	9.95	34.69	24.49	10.2	10.075				Am	Am
212			RN12M	Ranong	Angiostrongylus malaysiensis	male	20233	257.5	324.69	78.34	1026.59	29.11	31.3	2.19	30.8	25.1	5.7	3.945				Am	Ac/Am
213			NRT01M	Narathiwat	Angiostrongylus malaysiensis	male	23137	268.5	391.922	85	1005	31.97	31.487	0.483	29.098	27.493	1.608	1.0455				Am	Am
214			NRT04M	Narathiwat	Angiostrongylus malaysiensis	male	23516	355.4	311.079	89.624	697	29.373	27.105	2.268	30.432	30.183	0.249	1.2585				Am	Am
215			NRT08M	Narathiwat	Angiostrongylus malaysiensis	male	25664	368.8	364.231	87.329	1046	26.054	24.564	1.49	26.753	26.462	0.291	0.8905				Am	Am
216			NRT09M	Narathiwat	Angiostrongylus malaysiensis	male	22560	296	320.939	68.837	985	31.216	30.781	0.435	30.007	29.362	0.645	0.54				Am	Am
217			NRT12M	Narathiwat	Angiostrongylus malaysiensis	male	19924	363.2	339.054	74.996	1043	33.294	29.877	3.417	29.694	24.716	4.978	4.1975				Am	Am
218			STN04M	Satun	Angiostrongylus malaysiensis	male	20967	281.7	334.843	53.311	1047	32.732	32.054	0.678	31.273	29.654	1.619	1.1485				Am	Am
219			STN06M	Satun	Angiostrongylus malaysiensis	male	17341	278.3	241.994	63.407	1082	29.578	27.769	1.809	28.248	28.018	0.23	1.0195				Am	Am
220			STN07M	Satun	Angiostrongylus malaysiensis	male	22120	256.6	310.577	56.957	1020	32.098	31.582	0.516	28.441	27.145	1.296	0.906				Am	Am
221			STN10M	Satun	Angiostrongylus malaysiensis	male	19485	256.6	326.225	71.135	1080	31.089	28.847	2.242	24.652	24.023	0.629	1.4355				Am	Ac/Am
222			STN11M	Satun	Angiostrongylus malaysiensis	male	22599	220	308.55	75.521	1010	33.415	31.83	1.585	33.477	32.706	0.771	1.178				Am	Ac/Am
223			STN14M	Satun	Angiostrongylus malaysiensis	male	21819	302.9	343.296	61.812	1039	28.78	28.595	0.185	29.849	28.896	0.953	0.569				Am	Ac/Am
224			STN16M	Satun	Angiostrongylus malaysiensis	male	19366	317.3	346.71	58.978	1030	32.965	31.703	1.262	26.523	24.009	2.414	1.838				Am	Ac/Am
225	Central	33	LB01M	Lopburi	Angiostrongylus malaysiensis	male	28068.2	418	340.54	85.9	1245.91	38.65	32.9	5.75	25.55	22.98	2.57	4.16				Ac	Ac
226			LB03M	Lopburi	Angiostrongylus malaysiensis	male	27501.2	335.1	341.37	80.23	1324.08	31.85	26.21	5.64	28.57	25.91	2.66	4.15				Ac	Ac
227			LB04M	Lopburi	Angiostrongylus malaysiensis	male	27801.9	374	335.21	80.58	1322.46	27.2	29.81	2.61	30.28	30.32	0.04	1.325				Ac	Ac
228			LB05M	Lopburi	Angiostrongylus malaysiensis	male	27662.8	393.5	337.34	77.54	1345.06	29.19	24.25	4.94	34.3	31.28	3.02	3.98				Ac	Ac
229			LB08M	Lopburi	Angiostrongylus malaysiensis	male	27884.5	343.7	317.36	89.5	1210.96	42.86	38.42	4.44	30.88	25.16	5.72	5.08				Ac	Ac
230			BKK01F	Bangkok	Angiostrongylus malaysiensis	female	29376	420.3	329	60.529									1	81.02	224.93	Am	Am
231			BKK02F	Bangkok	Angiostrongylus malaysiensis	female	32061	403.9	313.277	90.731									1	52.807	216.323	Am	Am
232			BKK05F	Bangkok	Angiostrongylus malaysiensis	female	32799	330.7	282.019	80.1									1	111.763	189.891	Am	Am
233			BKK06F	Bangkok	Angiostrongylus malaysiensis	female	33495	418	286.09	60.543									1	53.996	175.251	Am	Am
234			BKK07F	Bangkok	Angiostrongylus malaysiensis	female	32397	420.3	314.939	79.028									1	80.359	291.281	Am	Am
235			BKK08F	Bangkok	Angiostrongylus malaysiensis	female	32268	442.2	172.441	54.887									1	62.769	215.817	Am	Am
236			BKK09F	Bangkok	Angiostrongylus malaysiensis	female	37947	418.6	296.919	152.308									1	82.429	209.586	Am	Am
237			PSL01M	Phitsanulok	Angiostrongylus cantonensis	male	28701	440	407	86.73	1369.64	36.5	23.53	12.97	44.9	33.38	11.52	12.245				Ac	Ac
238			PSL03M	Phitsanulok	Angiostrongylus cantonensis	male	33326	427.2	344.19	83.91	1477.54	37.06	26.21	10.85	37.94	27.41	10.52	10.685				Ac	Ac
239			PSL06M	Phitsanulok	Angiostrongylus malaysiensis	male	30520	418	372.63	97	1393.55	33.66	27.9	5.76	31.27	29.29	1.98	3.87				Ac	Ac
240			PSL07M	Phitsanulok	Angiostrongylus malaysiensis	male	30651	352	322.52	79.64	1430.29	38.29	34.36	3.93	33.32	26.21	7.11	5.52				Ac	Ac
241			PSL10M	Phitsanulok	Angiostrongylus malaysiensis	male	32060	384.2	381.49	85.16	1434.71	38.03	28.76	9.27	32.09	23.73	8.36	8.815				Ac	Ac
242			PSL13M	Phitsanulok	Angiostrongylus cantonensis	male	27760	374	330.52	83.14	1480.79	44.78	26.43	18.35	29.17	23.88	5.29	11.82				Ac	Ac
243			PSL14M	Phitsanulok	Angiostrongylus cantonensis	male	29910	422.6	344.12	80.08	1468.39	37.52	29.25	8.27	37.26	24.8	12.46	10.365				Ac	Ac
244			PSL15M	Phitsanulok	Angiostrongylus malaysiensis	male	31190	423.2	350.14	89.56	1385.39	31.16	23.18	7.98	38.92	36.75	2.17	5.075				Ac	Ac
245			PSL16M	Phitsanulok	Angiostrongylus cantonensis	male	27380	378.5	329.04	86.63	1603.72	36.08	19.75	16.33	30.94	22.49	8.45	12.39				Ac	Ac
246			PSL17M	Phitsanulok	Angiostrongylus malaysiensis	male	28656	374.6	330.85	72.82	1505.98	30.83	24.33	6.5	25.68	24.46	1.22	3.86				Ac	Ac
247			PSL19M	Phitsanulok	Angiostrongylus cantonensis	male	31298	389.2	299.64	69.82	1408.02	39.85	26.67	13.18	36.6	27.54	9.06	11.12				Ac	Ac
248			PSL20M	Phitsanulok	Angiostrongylus cantonensis	male	33738	396.6	311.6	68.11	1471.59	38.8	25.82	12.98	38.07	27.28	11.79	12.385				Ac	Ac
249			PSL21M	Phitsanulok	Angiostrongylus cantonensis	male	32037	396.6	310.26	75.47	1386.42	39.3	23.49	15.81	34.65	25.56	9.09	12.45				Ac	Ac
250			PSL22M	Phitsanulok	Angiostrongylus cantonensis	male	26832.2	396	306.11	79.89	1421.8	33.62	23.44	10.18	23.44	21.54	1.9	6.04				Ac	Ac
251			PSL23M	Phitsanulok	Angiostrongylus cantonensis	male	27915.2	374	285.67	54.52	979.1	34.32	20.01	8.31	32.52	21.69	10.83	9.57				Ac	Ac
252			PSL24M	Phitsanulok	Angiostrongylus malaysiensis	male	26367	440	361	89.78	1393.39	24.32	20.25	4.07	30.56	22.78	7.78	5.925				Ac	Ac
253			PSL30M	Phitsanulok	Angiostrongylus cantonensis	male	27396	470.3	315.46	63.46	1394.92	30.1	20.02	10.08	33.24	25.16	8.08	9.08				Ac	Ac
254			PSL31M	Phitsanulok	Angiostrongylus cantonensis	male	30295	341.5	298.06	62.84	1484.32	34.12	24	10.12	36.8	27.88	8.92	9.52				Ac	Ac
255			PSL33M	Phitsanulok	Angiostrongylus malaysiensis	male	31636	401.5	327.42	64.24	1475.65	26.14	18.46	7.68	34.8	26.3	8.5	8.09				Ac	Ac
256			PSL35M	Phitsanulok	Angiostrongylus cantonensis	male	27871	368.8	306.92	61.7	1422.38	37.84	21.4	16.44	32.84	25.4	7.44	11.94				Ac	Ac
257			PSL36M	Phitsanulok	Angiostrongylus cantonensis	male	27208	336.5	315.02	70.26	1389.76	31.4	21.4	10	26.46	15.6	10.86	10.43				Ac	Ac
Ac: Angiostrongylus cantonensis and Am: Angiostrongylus malaysiensis
