# Supplementary material for: Molecular insights versus morphological traits: rethinking identification of the closely related Angiostrongylus cantonensis and Angiostrongylus malaysiensis
Source: Parasit Vectors. 2024 Feb 8;17:56. doi: 10.1186/s13071-024-06140-9 (PMC10851580; doi:10.1186/s13071-024-06140-9)
Supplement: Supplementary file 4 — Additional file 4: Table S2. Morphometric comparisons of Angiostrongylus spp. after species identity validation using the nuclear ITS2 region [file 13071_2024_6140_MOESM4_ESM.xlsx]

## Sheet: Sheet1
Additional file 4: Table S2 Morphometric comparisons of Angiostrongylus spp. after species identity validation using the nuclear ITS2 region
Male
Characters/species identity	Ac*	Am*	Hybrid*
Body length (BL)	29049 ± 3184**	23201 ± 2943**	22102 ± 2282**
Body width (BW)	387 ± 48**	275 ± 45**	271 ± 41**
Esophagus length (EL)	335 ± 37	338 ± 40	326 ± 35
Esophagus width (EW)	76 ± 12**	65 ± 11**	68 ± 9
Spicule length (SL)	1323 ± 169**	1065 ± 126**	1063 ± 49**
△Bursal rays (△BR)	9 ± 4**	4 ± 3**	3 ± 1**
Female
Characters/species identity	Ac*	Am*	Hybrid*
Body length (BL)	35613 ± 6755**	31966 ± 4650**	31026 ± 3637
Body width (BW)	467 ± 100**	405 ± 72**	393 ± 91**
Esophagus length (EL)	366 ± 50**	334 ± 47**	318 ± 31**
Esophagus width (EW)	80 ± 13**	72 ± 16**	70 ± 11
Anus opening from the posterior end (AP)	74 ± 13	80 ± 16	76 ± 18
Vulva opening from the posterior end (VP)	258 ± 65**	233 ± 35**	258 ± 51
Measurements are in µm for mean ± SD values
*Group according to genotype status using nuDNA marker
**p-value < 0.05
